# Supplementary material for: Genome-wide analysis in Hevea brasiliensis laticifers revealed species-specific post-transcriptional regulations of several redox-related genes
Source: Sci Rep. 2019 Apr 5;9:5701. doi: 10.1038/s41598-019-42197-8 (PMC6450977; doi:10.1038/s41598-019-42197-8)
Supplement: Supplementary file 2 — Supplementary Tables [file 41598_2019_42197_MOESM2_ESM.xlsx]

## Sheet: Title Page
Genome-wide analysis in Hevea brasiliensis laticifers revealed species-specific post-transcriptional regulations of several redox-related genes
Yi Zhang1,2, Julie Leclercq1,2, Shuangyang Wu1,2,3,4, Enrique Ortega-Abboud1,2, Stéphanie Pointet1,2, Chaorong Tang5, Songnian Hu3, Pascal Montoro1,2*

## Sheet: 1
Supplementary Table 1. References for each redox-related gene families from plant species: Arabidopsis thaliana, Manihot esculenta, Oryza sativa, Populus trichocarpa, Ricinus communis, Sorghum bicolor, Vitis vinifera, Zea mays.
Function	Gene family	Plant species	Reference
ROS production	Respiratory burst oxidase homolog	All	Mittler et al. 2011
ROS scavenging	Polyphenol oxidase	Populus	Tran et al. 2012
	Peroxidase	Oryza	Passardi et al. 2004
		Arabidopsis	Tognolli et al. 2002
		Populus, Sorghum	Mathé et al. 2010
	Catalase	All	Mittler et al. 2011
	Superoxide dismutase	All	Mittler et al. 2011
	Ascorbate peroxidase	All	Mittler et al. 2011
	Glutathione peroxidase	All	Mittler et al. 2011
	Glutathione reductase	All	Mittler et al. 2011
		Arabidopsis, Oryza	Trivedi et al. 2013
	Monodehydroascorbate reductase	All	Mittler et al. 2011
	Dehydroascorbate reductase	All	Mittler et al. 2011
	Methionine sulfoxide reductase	Arabidopsis, Populus, Oryza	Rouhier et al. 2006
		Zea mays	Zhu et al. 2015
	Peroxiredoxin	All	Mittler et al. 2011
	Thioredoxin reductase	Arabidopsis, Populus, Vitis, Oryza, Sorghum	Chibani et al. 2009
		Oryza	Nuruzzaman et al. 2012
	Glutathione S-transferase	Orizy, Sorghum, Zea	Chi et al. 2011
		Arabidopsis	Dixon and Edwards 2010
		Populus	Lan et al. 2009
	Glutaredoxin	Arabidopsis	Belin et al. 2015
		Oryza, Sorghum, Populus	Couturier et al. 2009
		Vitis	Meyer et al. 2006
	Thioredoxin	Arabidopsis	Belin et al. 2015
		Populus, Vitis, Sorghum	Chibani et al. 2009
		Vitis	Meyer et al. 2006
		Zea, Oryza	Nuruzzaman et al. 2012
Ascorbate biosynthesis	GDP-L-galactose phosphorylase GGP	Vitis	Cruz-Rus et al. 2010
		Populus	Dumont et al. 2014
		Arabidopsis	Ishikawa and Shigeoka 2008
		Zea	Sanahuja et al. 2013
		Oryza	Zhang et al. 2015
	GDP- mannose pyrophosphorylase GMP	Vitis	Cruz-Rus et al. 2010
		Arabidopsis	Ishikawa and Shigeoka 2008
		Oryza	Zhang et al. 2015
	GDP-mannose-3′,5′ epimerase GME	Vitis	Cruz-Rus et al. 2010
		Populus	Dumont et al. 2014
		Arabidopsis	Ishikawa and Shigeoka 2008
		Oryza	Zhang et al. 2015
	L-galactono-1,4-lactone dehydrogenase GalLDH	Vitis	Cruz-Rus et al. 2010
		Populus	Dumont et al. 2014
		Arabidopsis	Ishikawa and Shigeoka 2008
		Zea	Sanahuja et al. 2013
		Oryza	Yu et al. 2017
	Inositol phosphate phosphatase	Vitis	Cruz-Rus et al. 2010
		Populus	Dumont et al. 2014
		Arabidopsis	Ishikawa and Shigeoka 2008
		Zea	Sanahuja et al. 2013
		Oryza	Zhang et al. 2015
	L-galactose dehydrogenase GalDH	Vitis	Cruz-Rus et al. 2010
		Populus	Dumont et al. 2014
		Arabidopsis	Ishikawa and Shigeoka 2008
		Zea	Sanahuja et al. 2013
		Oryza	Zhang et al. 2015
	L-gulonolactone oxidase	Vitis	Cruz-Rus et al. 2010
		Arabidopsis	Ishikawa and Shigeoka 2008
	Myo-inositol oxygenase	Vitis	Cruz-Rus et al. 2010
		Oryza	Holler et al. 2015
		Arabidopsis	Ishikawa and Shigeoka 2008
Glutathione biosynthesis	Glutamate cysteine ligase	Zea	Choe et al. 2013
		Populus	Dumont et al. 2014
		Populus	Gomez et al. 2004
		Arabidopsis	Wachter et al. 2005
	Glutathione synthetase	Populus	Dumont et al. 2014
		Populus	Gomez et al. 2004
		Arabidopsis	Wachter et al. 2005
Tocotrienol biosynthesis	Tocotrienol cyclase VTE1	Arabidopsis	Hussain et al. 2013
		Oryza	Matsuzuka et al. 2013
	Tocotrienol γ-methyltransferase VTE4	Arabidopsis	Hussain et al. 2013
		Oryza	Matsuzuka et al. 2013
	MPBQ/MSBQ methyltransferase VTE3	Arabidopsis	Hussain et al. 2013
		Oryza	Matsuzuka et al. 2013
	Homogentisate phytyltransferase VTE2	Arabidopsis	Hussain et al. 2013
		Oryza	Matsuzuka et al. 2013

## Sheet: 2
Supplementary Table 2. List of redox-related genes expressed in latex, their location on genomic scaffolds, their predicted subcellular localization, their expression under standard condition (water treatment), ethephon treatment (ET) in healthy or TPD-affected trees (tapping panel dryness)
		Enzyme	ID in genome	ID in transcriptome	Posttranscriptional regulation in latex	Subcellular localization prediction	At homologous sequence	Number of reads covering the total transcript			Fold change
								Water/heathy	ET/heathy	ET/TPD	ET effect	TPD effect
ROS production	RBOH1	Respiratory burst oxidase homolog 1	scaffold0702_194727	CL575Contig3		Plastid membrane	AT5G51060	5.74657	26.426	7.33225	2.20119
	RBOH2	Respiratory burst oxidase homolog 2	scaffold0319_32052	CL7296Contig1		Plastid membrane	AT1G64060	871.416	1467.4	914.324	0.751831
	PPO1	Polyphenol oxidase 1	scaffold1007_118363	CL1Contig10506		Chloroplast	AAU12257.1	6743.72	594.423	727.216	-3.50398
	PPO2	Polyphenol oxidase 2	scaffold1007_214226	CL1Contig4822		Chloroplast	AAU12257.1	270.765	23.1246	67.1563	-3.54954	1.53644
ROS scavenging and regulation	Px1	Peroxidase 1	scaffold0591_141879	CL1Contig4572	phased siRNA n1	Cytoplasm	AT4G21960	101.988	4.50709	0	-4.50006
	Px2	Peroxidase 2	scaffold0163_231995	CL1Contig11216		Extracellular	AT3G28200	12.8086	20.1502	40.8801
	Px3	Peroxidase 3	scaffold4235_6773	CL1Contig17826		-	AT1G71695	21.2854	14.2195	26.958
	Px4	Peroxidase 4	scaffold0452_857224	CL1Contig19668	phased siRNA n2	-	AT5G40150	209.976	154.126	198.984
	Px5	Peroxidase 5	scaffold3362_3551	CL1Contig4381		Extracellular,Vacuole	AT1G71695	105.826	25.5931	56.2366	-2.04787
	Px6	Peroxidase 6	scaffold0471_737858	CL1Contig8355	miRNAn9, in progress	Nucleus	AT5G06720	23.6132	62.7011	175.155	1.40889	1.48175
	Px7	Peroxidase 7	scaffold0246_775027	CL1Contig7348		-	AT2G22420	30.1577	15.6087	0
	Cat1	Catalase 1	scaffold0073_1899485	CL1Contig10534	miRNAn1, in progress	Cytoplasm	AT4G35090	3369.52	5327.88	5186.72	0.661019
	Cat2	Catalase 2	scaffold0198_214396	CL1Contig1382	miRNAn1, in progress	Peroxisome	AT4G35090	871.336	490.523	521.525	-0.828909
	Cat2	Catalase 2	scaffold0198_214396	CL1Contig1382	miRNAn2, in progress	Peroxisome	AT4G35090	871.336	490.523	521.525	-0.828909
	Cat3	Catalase 3	scaffold0850_174624	CL1Contig6737		Peroxisome	AT4G35090	2842.69	1844.35	2773.49
	CuZnSOD1	Cu/Zn superoxide dismutase 1	scaffold0407_161864	CL1202Contig5		Cytoplasm	AT5G18100	1781.97	1128.11	1505.19	-0.659563
	CuZnSOD2	Cu/Zn superoxide dismutase 2	scaffold0549_93226	CL1553Contig1	miR398b	Chloroplast	AT2G28190	243.534	340.269	301.756
	CuZnSOD3	Cu/Zn superoxide dismutase 3	scaffold0718_440390	CL1Contig12224		Cytoplasm	AT1G08830	435.183	419.85	400.49
	CuZnSOD4	Cu/Zn superoxide dismutase 4	scaffold0117_29717	CL1Contig1628		Cytoplasm	AT1G08830	529.635	74.7027	105.728	-2.82577
	MnSOD1	Mn superoxide dismutase 1	scaffold0387_121763	CL1Contig2591	phased siRNA n3	Mitochondrion	AT3G10920	1448.2	1434.8	1469.36
	MnSOD2	Mn superoxide dismutase 2	scaffold0427_434785	CL1Contig6941		Mitochondrion	AT3G10920	2364.28	1136.52	1482.81	-1.05678
	APx1	Ascorbate peroxidase 1	scaffold4727_3605	CL1Contig8567		Cytoplasm	AT1G07890	1224.53	727.481	869.843	-0.751246
	APx2	Ascorbate peroxidase 2	scaffold0681_172185	CL1Contig9380		Cytoplasm	AT1G07890	71.1144	16.9136	35.3659	-2.07196
	APx3	Ascorbate peroxidase 3	scaffold0041_1336618	CL1Contig1117	miR535	Chloroplast, Mitochondrion	AT1G77490	370.888	558.314	550.243	0.590094
	APx4	Ascorbate peroxidase 4	scaffold3921_6257	CL1Contig4710		Chloroplast	AT4G08390	2793.88	3116.69	3574.84
	APx5	Ascorbate peroxidase 5	scaffold0050_1276797	CL1063Contig1		Cytoplasm	AT4G35000	701.101	679.099	769.54
	GPx1	Glutathione Peroxidase 1	scaffold0320_336291	CL908Contig8		-	AT2G48150	115.318	76.6295	85.7379
	GPx2	Glutathione Peroxidase 2	scaffold0154_1351240	CL908Contig10		-	AT2G48150	36.0331	16.242	29.924
	GPx3	Glutathione peroxidase 3	scaffold1121_63863	CL355Contig3		Cytoplasm, Chloroplast	AT1G63460	2027.13	1923.29	2128.64
	GPx4	Glutathione peroxidase 4	scaffold0196_285943	CL355Contig4		Cytoplasm	AT1G63460	13.7377	13.6734	0
	GPx5	Glutathione peroxidase 5	scaffold0959_355995	CL449Contig1	miRNAn3, in progress	Chloroplast	AT2G31570	1332.98	1728.54	1495.92
	GPx6	Glutathione peroxidase 6	scaffold0196_372488	CL1Contig3643		Mitochondrion	AT4G11600	6316.13	3043.88	3565.2	-1.05313
	GPx7	Glutathione peroxidase 7	scaffold0564_591898	CL354Contig7		Chloroplast, Mitochondrion	AT2G25080	1301.98	1256.54	1037.75
	GR1	Glutathione reductase 1	scaffold0981_160045	CL1Contig15684	miR394	Chloroplast, Cytoplasm	AT3G24170	2112.97	1179.79	1359.27	-0.840747
	GR2	Glutathione reductase 2	scaffold0432_673871	CL1Contig1556	miR394	Chloroplast, Cytoplasm	AT3G24170	1764.34	2213.28	2437.79
	GR3	Glutathione reductase 3	scaffold0168_1741285	CL1637Contig2		Chloroplast	AT3G54660	137.824	156.174	129.954
	MDHAR1	Monodehydroascorbate reductase 1	scaffold3218_2988	CL1Contig7966	miRNAn5, in progress	Chloroplast	AT3G52880	131.217	270.397	266.36	1.04313
	MDHAR2	Monodehydroascorbate reductase 2	scaffold0031_1829426	CL1Contig16376	phased siRNA n4	Cytoplasm	AT3G52880	321.194	660.98	714.204	1.04116
	MDHAR3	Monodehydroascorbate reductase 3	scaffold0764_546000	CL1250Contig6	miRNAn6, in progress	Chloroplast	AT1G63940	77.6691	96.7004	91.6742
	MDHAR4	Monodehydroascorbate reductase 4	scaffold0980_3829	CL1716Contig1		Chloroplast	AT3G27820	132.888	173.378	209.955
	MDHAR5	Monodehydroascorbate reductase 5	scaffold0021_379549	CL1716Contig2		Chloroplast	AT3G27820	126.291	101.263	121.78
	DHAR1	Dehydroascorbate reductase 1	scaffold0276_83160	CL1Contig21106		Cytoplasm	AT1G75270	0	8.25635	35.7552		2.11458
	DHAR2	Dehydroascorbate reductase 2	scaffold0304_978157	CL1Contig478		Cytoplasm	AT1G75270	1747.46	1118.9	1210.71
	DHAR3	Dehydroascorbate reductase 3	scaffold0476_167817	CL4186Contig3		Chloroplast	AT5G16710	675.255	1043.94	953.779	0.628535
	MSRA1	Methionine sulfoxide reductase A1	scaffold0525_697027	CL432Contig2		-	AT5G61640	681.771	402.755	587.713	-0.759384
	MSRA2	Methionine sulfoxide reductase A2	scaffold0426_978829	CL372Contig4	miRNAn4, in progress	Chloroplast, Nucleus	AT4G25130	3381.54	4348.14	5874.1
	MSRA2	Methionine sulfoxide reductase A2	scaffold0426_978829	CL372Contig4	phased siRNA n5	Chloroplast, Nucleus	AT4G25130	3381.54	4348.14	5874.1
	MSRA3	Methionine sulfoxide reductase A3	scaffold0253_168423	CL372Contig3	phased siRNA n6	Nucleus	AT4G25130	2481.01	2217.9	2251.39
	MSRA4	Methionine sulfoxide reductase A4	scaffold0164_1113953	CL865Contig4		Chloroplast	AT2G18030	323.129	588.07	634.689	0.863878
	MSRA5	Methionine sulfoxide reductase A5	scaffold0100_1344004	CL865Contig2		Chloroplast	AT2G18030	207.414	228.01	228.776
	MSRB1	Methionine sulfoxide reductase B1	scaffold1541_45658	CL2749Contig1		Chloroplast	AT4G21860	1635.8	880.011	1299.77	-0.894404
	MSRB2	Methionine sulfoxide reductase B2	scaffold0458_602721	CL450Contig3		Cytoplasm	AT4G21860	1109.83	289.726	520.706	-1.93757
	Prx2C1	Peroxiredoxin 2-Cys 1	scaffold0583_705071	CL124Contig1	phased siRNA n7	Chloroplast	AT5G06290	483.651	204.854	304.54	-1.23937
	Prx2C2	Peroxiredoxin 2-Cys 2	scaffold0005_99542	CL124Contig2		Chloroplast	AT3G11630	1117.44	449.929	650.922	-1.31243
	Prx2F	Peroxiredoxin-2F 1	scaffold0139_989815	CL1Contig10244		Mitochondrion	AT3G06050	641.453	695.464	1004.36
	Prx2B1	Peroxiredoxin-2B 1	scaffold0198_1471103	CL1Contig10722		Cytoplasm	AT1G65980	2479.3	1368.08	1871.18	-0.857784
	Prx2B2	Peroxiredoxin-2B 2	scaffold0744_327281	CL1Contig11458		Cytoplasm	AT1G65980	1411.46	4329.61	5229.97	1.61705
	Prx2E	Peroxiredoxin-2E 1	scaffold0360_1177151	CL1Contig5964	phased siRNA n8	Chloroplast	AT3G52960	1043.77	589.673	1213.5	-0.823817	1.04271
	PrxQ	Peroxiredoxin Q	scaffold0272_190240	CL3172Contig3		Nucleus	AT3G26060	18.2109	35.7611	31.8158
	NTR1	NADPH-dependent thioredoxin reductase 1	scaffold0536_346249	CL2806Contig1		Cytoplasm	AT4G35460	965.889	1527.58	1653.27
	NTR2	NADPH-dependent thioredoxin reductase 2	scaffold0443_30522	CL1Contig6711		Mitochondrion, Chloroplast	AT2G41680	73.6815	130.442	96.5373
	NTR3	NADPH-dependent thioredoxin reductase 3	scaffold0965_30248	CL2806Contig1		Cytoplasm	AT4G35460	965.889	1527.58	1653.27
	GSTU1	Glutathione S-transferase U1	scaffold0062_205328	CL11152Contig1		Cytoplasm	AT1G74590	72.0913	103.516	106.484
	GSTU2	Glutathione S-transferase U2	scaffold2783_15738	CL1Contig2482		Cytoplasm	AT1G17180	22.8609	19.3211	11.7338	-0.242702
	GSTU3	Glutathione S-transferase U3	scaffold0135_1578719	CL1Contig2381		Cytoplasm	AT1G78380	1826.48	1270.54	1708.45
	GSTU4	Glutathione S-transferase U4	scaffold0224_135165	CL1Contig2501		Cytoplasm	AT2G29420	0	0	43.5551		2.33359
	GSTU5	Glutathione S-transferase U5	scaffold0862_408658	CL1Contig260		Chloroplast, Cytoplasm	AT1G10370	11.0235	23.9926	96.6838		2.01225
	GSTU6	Glutathione S-transferase U6	scaffold0397_270313	CL1Contig636		Chloroplast, Cytoplasm	AT1G10370	190.203	60.8182	121.678	-1.64496
	GSTU7	Glutathione S-transferase U7	scaffold0853_295003	CL3344Contig1		Cytoplasm	AT1G74590	22.9645	11.2315	21.6448
	GSTU8	Glutathione S-transferase U8	scaffold0702_452766	CL3344Contig2		Cytoplasm	AT1G74590	12.3811	31.3437	39.8375
	GSTU9	Glutathione S-transferase U9	scaffold0620_625772	CL6613Contig1		Cytoplasm	AT1G78380	32.8754	16.9958	49.2234
	GSTU10	Glutathione S-transferase U10	scaffold0168_1001290	CL9699Contig1		Cytoplasm	AT3G09270	22.4561	17.3848	0
	GSTU11	Glutathione S-transferase U11	scaffold0702_454607	CL3344Contig2		Cytoplasm	AT1G74590	12.3811	31.3437	39.8375
	GSTT1	Glutathione S-transferase T1	scaffold0196_425216	CL1Contig10840		Cytoplasm	AT5G41210	23.3658	26.025	22.2374
	GSTT2	Glutathione S-transferase T2	scaffold1121_98799	CL1Contig12924		Cytoplasm	AT5G41210	87.8114	118.812	97.9771
	GSTL1	Glutathione S-transferase L1	scaffold0086_1397828	CL1Contig11567		Cytoplasm	AT5G02790	124.108	95.6555	127.527
	GSTL2	Glutathione S-transferase L2	scaffold0086_1410089	CL1Contig9132		Cytoplasm	AT5G02790	150.154	78.7594	117.899	-0.930917
	GSTL3	Glutathione S-transferase L3	scaffold2112_30802	CL3924Contig3		Chloroplast	AT3G55040	27.9519	19.3243	20.3203
	GSTF1	Glutathione S-transferase F1	scaffold0434_14371	CL1Contig12879	phased siRNA n9	Cytoplasm	AT2G30860	4968.29	2310.96	3892.58	-1.10426
	GSTF2	Glutathione S-transferase F2	scaffold0197_1256978	CL1Contig20649		Cytoplasm	AT1G02930	153.39	580.666	551.177	1.9205
	GSTF3	Glutathione S-transferase F3	scaffold0742_546080	CL5812Contig1		Cytoplasm	AT2G47730	14.449	26.2701	19.6281
	GSTF4	Glutathione S-transferase F4	scaffold0944_303940	CL8413Contig1		Cytoplasm	AT3G62760	15.6129	18.9422	79.0714
	GSTZ1	Glutathione S-transferase Z1	scaffold3758_4631	CL1Contig18412		Cytoplasm	AT2G02390	77.0284	27.0638	44.4142	-1.50903
	GSTTC	Glutathione S-transferase TCHQD	scaffold0073_65353	CL8458Contig2		Cytoplasm	AT1G77290	167.253	237.203	211.603
	MGST	Glutathione S-transferase M	scaffold0356_53754	CL1Contig10609		Membrane	At1g65820	1201.1	498.744	641.268	-1.26798	0.362686
	Grx4C1	Glutaredoxin 4CxxC1	scaffold0091_2290103	CL15621Contig1	phased siRNA n10	Nucleus	AT5G58530	255.681	429.087	642.999
	Grx4C2	Glutaredoxin 4CxxC2	scaffold1092_15278	CL7844Contig1		Nucleus	AT3G57070	52.1442	9.96497	0	-2.38757
	GrxR1	Glutaredoxin ROXY1	scaffold0630_314223	CL17067Contig1		Cytoplasm, Chloroplast	AT1G28480	110.758	64.0527	26.5473
	GrxR2	Glutaredoxin ROXY2	scaffold0610_362800	CL2864Contig3		Chloroplast	AT1G28480	18.2884	75.2459	37.0911	2.04068
	GrxR3	Glutaredoxin ROXY3	scaffold4986_4172	CL11128Contig1		Chloroplast	AT1G28480	602.319	2767.72	2674.66	2.2001
	GrxR4	Glutaredoxin ROXY4	scaffold0043_1751365	CL3091Contig4		Chloroplast	AT4G33040	5109.21	4356.96	9520.19		1.12889
	GrxC1	Glutaredoxin GrxC1	scaffold0388_37595	CL139Contig10		Chloroplast	AT5G63030	508.613	814.252	879.875	0.678907
	GrxC2	Glutaredoxin GrxC2	scaffold0132_615791	CL1Contig7489		Chloroplast	AT5G40370	4713.64	2080.4	3350.53	-1.17998
	GrxC3	Glutaredoxin GrxC3	scaffold0893_145933	CL5179Contig1		Chloroplast	AT1G77370	336.487	195.738	229.922	-0.781625
	GrxC4	Glutaredoxin GrxC4	scaffold0398_733626	CL5179Contig3		Plastid	AT1G77370	67.104	28.8337	42.9131	-1.21864
	GrxC5	Glutaredoxin GrxC5	scaffold1097_168708	CL1118Contig1		Chloroplast	AT5G20500	534.519	256.245	377.189	-1.06072
	GrxC6	Glutaredoxin GrxC6	scaffold1440_108116	CL1Contig17682		Chloroplast	AT4G28730	43.1112	92.1302	72.4769	1.09561
	GrxC7	Glutaredoxin GrxC7	scaffold1012_295953	CL1Contig20255		Chloroplast	AT4G28730	45.5723	98.0273	90.9209	1.10503
	GrxC8	Glutaredoxin GrxC8	scaffold1078_119123	CL139Contig7		Chloroplast	AT5G63030	855.554	335.157	426.068	-1.35202
	GrxS1	Glutaredoxin GrxS1	scaffold0733_502106	CL1153Contig1		Chloroplast	AT3G15660	1432.75	1438.12	1584.33
	GrxS2	Glutaredoxin GrxS2	scaffold1428_54601	CL1153Contig2		Chloroplast	AT3G15660	826.804	1189.51	1110.62
	GrxS3	Glutaredoxin GrxS3	scaffold1804_58897	CL1Contig18246		Cytoplasm, Chloroplast	AT4G04950	3660.93	1785.69	1920.69	-1.03573
	GrxS4	Glutaredoxin GrxS4	scaffold0774_520283	CL316Contig1		Chloroplast	AT3G54900	682.784	524.045	810.078
	GrxS5	Glutaredoxin GrxS5	scaffold1206_201280	CL316Contig7		Chloroplast	AT3G54900	750.869	749.796	904.96
	GrxS6	Glutaredoxin GrxS6	scaffold0016_414036	CL4496Contig1		Chloroplast	AT2G38270	368.862	558.632	545.086	0.598816
	TrxH1	Thioredoxin H1	scaffold0052_812663	CL1Contig41		Cytoplasm	AT5G39950	370.961	181.879	253.425	-1.02829
	TrxH2	Thioredoxin H2	scaffold0378_800539	CL1254Contig7		Cytoplasm, Nucleus	AT3G08710	457.73	892.77	909.806	0.963791
	TrxH3	Thioredoxin H3	scaffold0470_330341	CL1254Contig8		Cytoplasm	AT3G08710	487.352	788.308	734.126	0.693794
	TrxH4	Thioredoxin H4	scaffold0893_84684	CL1Contig10487		Cytoplasm	AT3G51030	1878.28	3256.3	3326.63	0.793821
	TrxH5	Thioredoxin H5	scaffold0029_1224586	CL1Contig10790		Cytoplasm	AT3G51030	30280.8	17358.4	24221.5	-0.80277
	TrxH6	Thioredoxin H6	scaffold0008_512244	CL1Contig9123		Cytoplasm	AT3G51030	7359.2	2967.38	5148.08	-1.31036	0.7971
	TrxA1	Thioredoxin ACHT1	scaffold0794_475278	CL163Contig2		Chloroplast	AT1G08570	295.76	315.835	240.219		-0.398347
	TrxA2	Thioredoxin ACHT2	scaffold0163_936086	CL1730Contig4		Chloroplast	AT4G29670	19.9607	8.93237	0
	TrxA3	Thioredoxin ACHT3	scaffold0894_342753	CL1730Contig5		Plastid	AT4G29670	308.502	372.283	393.048		0.0768193
	TrxA4	Thioredoxin ACHT4	scaffold0776_350933	CL163Contig8		Chloroplast	AT1G08570	2622.86	2620.78	2410.88
	TrxA5	Thioredoxin ACHT5	scaffold0054_2161171	CL1Contig21402	phased siRNA n11	Chloroplast	AT1G08570	2291.97	2475.47	2423.06
	TrxA6	Thioredoxin ACHT6	scaffold1735_35575	CL1Contig13339		Chloroplast	At2g33270	211.724	252.351	245.291	0.253245	0.0424433
	TrxS12	Thioredoxin CxxS12	scaffold0683_226073	CL1Contig15370		Cytoplasm, Chloroplast	AT1G11530	1286.3	257.304	531.865	-2.32168	1.04882
	TrxS13	Thioredoxin CxxS13	scaffold0616_558335	CL3418Contig1		Cytoplasm	AT1G11530	2821.9	378.572	809.059	-2.89803	1.09626
	TrxF1	Thioredoxin F1	scaffold0868_251302	CL1Contig16697	phased siRNA n12	Chloroplast	AT5G16400	11.3871	26.4067	13.7045
	TrxF2	Thioredoxin F2	scaffold0177_327545	CL1Contig2732		Chloroplast	AT5G16400	211.496	373.696	430.568	0.821232
	TrxM1	Thioredoxin M1	scaffold1024_219828	CL1Contig18661		Chloroplast	AT1G03680	1467.22	1645.72	1633.19
	TrxM2	Thioredoxin M2	scaffold0389_250593	CL1Contig6171		Chloroplast	AT1G03680	744.876	1136.47	1092.54	0.60949
	TrxM3	Thioredoxin M3	scaffold0079_1290430	CL5346Contig1	phased siRNA n13	Chloroplast	AT2G15570	1412.94	1613.28	2077.85
	TrxW1	Thioredoxin WCRKC1	scaffold2423_24886	CL1Contig5981		Chloroplast	AT5G06690	629.255	350.164	331.811	-0.845617
	TrxW2	Thioredoxin WCRKC2	scaffold0160_1197841	CL6528Contig1		Chloroplast, Nucleus	AT5G04260	306.008	374.385	358.787
	TrxO	Thioredoxin O	scaffold0032_237207	CL2392Contig2		Chloroplast, Nucleus	AT2G35010	2187.01	3067.87	3030.19
	TrxWC	Thioredoxin WCGVC	scaffold0251_1319405	CL2651Contig3		Cytoplasm, Nucleus	AT3G53220	236.774	132.469	189.292	-0.837851
	TrxZ1	Thioredoxin Z1	scaffold1019_111525	CL4085Contig3		Chloroplast	AT3G06730	79.199	39.0505	98.6789	-1.02014
	TrxHC	Thioredoxin HCF164	scaffold0253_868182	CL4497Contig1		Chloroplast	AT4G37200	240.351	233.791	315.572
	TrxC1	Thioredoxin Clot1	scaffold1466_8923	CL1Contig10589		-	AT5G42850	8772.81	4961.45	5843.33	-0.822278
	TrxY1	Thioredoxin Y1	scaffold0168_67655	CL782Contig3		Chloroplast	AT1G43560	224.631	252.797	281.116
	TrxY2	Thioredoxin Y2	scaffold0318_1135002	CL782Contig4		Chloroplast	AT1G43560	2096.99	2115.35	2269.63
	Nrx1	Nucleoredoxin 1	scaffold0866_92082	CL322Contig5		Nucleus	At1g60420	273.656	89.3422	108.831	-1.61495	-0.283659
	Nrx2	Nucleoredoxin 2	scaffold1000_300919	CL1753Contig2		Cytoplasm	At1g60420	4061.48	1949.08	2287.15	-1.05922	-0.23041
	Nrx3	Nucleoredoxin 3	scaffold0574_591762	CL322Contig2		Cytoplasm. Nucleus	At1g60420	235.656	252.41	195.798	0.0990915	0.366913
	Nrx4	Nucleoredoxin 4	scaffold0198_911190	CL4868Contig1		Cytoplasm	At4g31240	1642.27	2713.15	2997.32	0.724276	-0.143703
Ascorbate biosynthesis	VTC21	GDP-L-galactose phosphorylase 1	scaffold0434_787620	CL1Contig10550		Chloroplast	AT4G26850	3488.93	12239.9	15303.4	1.81074
	VTC22	GDP-L-galactose phosphorylase 2	scaffold0552_511240	CL1Contig3683		Chloroplast, Cytoplasm	AT4G26850	16301.3	9058.02	15106.2	-0.847716
	VTC11	GDP-D-mannose pyrophosphorylase 1	scaffold1151_52122	CL1Contig16141		Cytoplasm	AT2G39770	1524.66	2500.39	2390.09	0.713668
	VTC12	GDP-D-mannose pyrophosphorylase 2	scaffold1247_48513	CL1Contig4217	phased siRNA n14 and n15	Cytoplasm	AT2G39770	640.872	516.341	566.863
	GME1	GDP-mannose 3,5-epimerase 1	scaffold0239_876734	CL1Contig19546		Cytoplasm	AT5G28840	29.0122	61.6996	73.405
	GME2	GDP-mannose 3,5-epimerase 2	scaffold0474_313994	CL1Contig9775		Cytoplasm	AT5G28840	8482.75	12272.3	13400.1
	GLDH	L-galactono-1,4-lactone dehydrogenase	scaffold0534_479038	CL2271Contig4		Chloroplast	AT3G47930	417.931	399.224	408.698
	VTC41	Inositol phosphate phosphatase 1	scaffold0295_604670	CL1Contig11896		Cytoplasm	AT3G02870	138.952	66.2177	87.379	-1.0693
	VTC42	Inositol phosphate phosphatase 2	scaffold0359_724098	CL1Contig5479		Cytoplasm	AT3G02870	60.6061	91.4745	74.32
	GDH1	L-galactose dehydrogenase 1	scaffold1364_78602	CL1895Contig4		Chloroplast, Cytoplasm	AT4G33670	789.732	817.738	943.315
	GDH2	L-galactose dehydrogenase 2	scaffold1364_29743	CL1895Contig4		Chloroplast, Cytoplasm	AT4G33670	789.732	817.738	943.315
	GDH3	L-galactose dehydrogenase 3	scaffold0200_1577729	CL1895Contig6		Chloroplast, Cytoplasm	AT4G33670	72.9372	49.4158	79.9575
	GULO1	L-gulonolactone oxidase1	scaffold0018_745649	CL7103Contig1		Chloroplast	AT5G11540	393.296	204.355	287.678	-0.944539
	Miox1	Myo-inositol oxygenase 1	scaffold0178_130651	CL234Contig1		Cytoplasm	AT1G14520	315.667	324.021	542.956
	Miox2	Myo-inositol oxygenase 2	scaffold1991_26122	CL234Contig10	miRNAn8, in progress	Cytoplasm	AT1G14520	175.464	101.984	77.8236
	Miox3	Myo-inositol oxygenase 3	scaffold0137_1767530	CL5668Contig2		Cytoplasm	AT4G26260	311.741	1389.09	753.573	2.15572
Glutathione biosynthesis	GCL1	Glutamate cysteine ligase 1	scaffold0150_1891643	CL1Contig7647		Chloroplast	AT4G23100	851.799	402.254	450.031	-1.08241
	GCL2	Glutamate cysteine ligase 2	scaffold0103_1153497	CL1Contig11386		Chloroplast, Cytoplasm	AT4G23100	907.289	2297.27	1714.37	1.34028
	GS1	Glutathione synthetase 1	scaffold0374_904985	CL660Contig4		Cytoplasm	AT5G27380	283.298	318.926	347.872
	GS2	Glutathione synthetase 2	scaffold0141_969519	CL660Contig9		Chloroplast	AT5G27380	105.099	199.236	119.242	0.922726
Tocotrienol biosynthesis	VTE31	MPBQ/MSBQ methyltransferase 1	scaffold1284_33738	CL1Contig10053		Chloroplast	AT3G63410	2856.56	1867.1	2033.71
	VTE32	MPBQ/MSBQ methyltransferase 2	scaffold0576_731692	CL1Contig5786		Chloroplast	AT3G63410	2611.24	911.665	1274.35	-1.51816
	VTE33	MPBQ/MSBQ methyltransferase 3	scaffold0031_3305736	CL5665Contig1	miRNAn7, in progress	Chloroplast	AT3G63410	285.433	267.346	316.949
	VTE2	Homogentisate phytyltransferase	scaffold0729_135602	CL4970Contig3		Plastid membrane	AT2G18950	3228.13	1246.29	1350.45	-1.37306
	VTE1	Tocopherol cyclase	scaffold0432_926217	CL4101Contig2		Chloroplast	AT4G32770	999.993	912.033	869.304
	VTE4	Tocopherol gamma-methyltransferase	scaffold0168_1042895	CL1409Contig4	phased siRNA n16	Chloroplast	AT1G64970	17.3627	497.89	259.836	4.84176
								0	200	1000	5000	15000

## Sheet: 3
Supplementary Table 3. Number of reads from RNAseq for redox-related genes targeted by small RNA. Latex was collected from trees of rubber clone PB 260. Abbreviations: HC (healthy control tree), HE (healthy tree treated by ethephon), TE (TPD-affected trees treated by ethephon)																				Result of the ANOVA for the total reads
	Total number of reads									Number of reads at the cleavage site											CL1250Contig6	CL1553Contig1	CL1Contig10534	CL1Contig1117	CL1Contig1382	CL1Contig1382	CL1Contig1556	CL1Contig15684	CL1Contig7966	CL1Contig8355	CL234Contig10	CL372Contig4	CL449Contig1	CL5665Contig1	CL1Contig4572	CL1Contig19668	CL1Contig2591	CL1Contig16376	CL372Contig4	CL372Contig3	CL124Contig1	CL1Contig5964	CL1Contig12879	CL15621Contig1	CL1Contig21402	CL1Contig16697	CL5346Contig1	CL1Contig4217	CL1409Contig4
Contig	PB260_36_H_noET	PB260_36_H_noET	PB260_36_H_noET	PB260_36_H_ET	PB260_36_H_ET	PB260_36_H_ET	PB260_36_TPD_ET	PB260_36_TPD_ET	PB260_36_TPD_ET	PB260_36_H_noET	PB260_36_H_noET	PB260_36_H_noET	PB260_36_H_ET	PB260_36_H_ET	PB260_36_H_ET	PB260_36_TPD_ET	PB260_36_TPD_ET	PB260_36_TPD_ET		ET	1.94625	2.46058	3.69398	2.71792	2.6998	2.6998	3.36854	3.11535	2.38151	2.21589	1.87418	3.74974	3.15627	2.4737	1.19111	2.27474	3.14735	2.83379	3.74974	3.33675	2.46728	3.05681	3.57063	2.77869	3.36567	1.10741	3.29348	2.73805	2.32073
	HC_R1	HC_R2	HC_R3	HE_R1	HE_R2	HE_R3	TE_R1	TE_R2	TE_R3	HC_R1	HC_R2	HC_R3	HE_R1	HE_R2	HE_R3	TE_R1	TE_R2	TE_R3		EH	1.99237	2.53916	3.73192	2.75338	2.69873	2.69873	3.35234	3.07852	2.43007	1.68954	2.01542	3.64435	3.24503	2.422	0.619111	2.19402	3.16235	2.82279	3.64435	3.35402	2.31801	2.7617	3.36855	2.61436	3.40012	1.41778	3.20655	2.71891	2.63409
CL1250Contig6	90	76	59	115	73	113	105	90	73	19	10	10	16	28	16	29	27	13		WH	1.86864	2.3563	3.50116	2.55059	2.87686	2.87686	3.22328	3.30871	2.08286	1.31493	2.16776	3.49989	3.0885	2.42691	1.89899	2.304	3.13914	2.46749	3.49989	3.37796	2.66646	2.9763	3.66791	2.3546	3.3289	1.03346	3.12549	2.77956	1.10034
CL1553Contig1	319	234	157	350	310	382	272	314	282	174	106	90	229	111	147	186	169	115		Pr > F(Modèle)	0.342225	0.137671	0.159494	0.00115367	0.25225	0.25225	0.152086	0.0116108	0.161114	0.0152494	0.19522	0.0685927	0.271757	0.768728	0.00418523	0.545042	0.882122	0.0188626	0.0685927	0.691027	0.00304875	0.114147	0.00544574	0.0796413	0.731341	0.0663942	0.202382	0.66212	0.00703641
CL1Contig10534	4681	2828	2408	5064	4325	7166	7141	4082	4143	537	378	295	873	595	425	253	850	499		Significatif	Non	Non	Non	Oui	Non	Non	Non	Oui	Non	Oui	Non	Non	Non	Non	Oui	Non	Non	Oui	Non	Non	Oui	Non	Oui	Non	Non	Non	Non	Non	Oui
CL1Contig1117	366	368	333	572	526	605	459	538	577	42	53	29	68	65	52	45	54	74		Pr > F(Treatment)	0.342225	0.137671	0.159494	0.00115367	0.25225	0.25225	0.152086	0.0116108	0.161114	0.0152494	0.19522	0.0685927	0.271757	0.768728	0.00418523	0.545042	0.882122	0.0188626	0.0685927	0.691027	0.00304875	0.114147	0.00544574	0.0796413	0.731341	0.0663942	0.202382	0.66212	0.00703641
CL1Contig1382	585	1246	586	515	410	591	669	432	435	502	376	286	813	584	402	239	782	472		Significatif	Non	Non	Non	Oui	Non	Non	Non	Oui	Non	Oui	Non	Non	Non	Non	Oui	Non	Non	Oui	Non	Non	Oui	Non	Oui	Non	Non	Non	Non	Non	Oui
CL1Contig1382	585	1246	586	515	410	591	669	432	435	511	387	294	820	590	412	244	794	475
CL1Contig1556	2334	1528	1311	2255	2017	2507	2439	2041	2562	634	400	297	558	302	393	269	433	531
CL1Contig15684	2348	1891	1900	1158	976	1522	1315	1205	1400	620	398	358	511	238	324	217	376	447			CL1250Contig6	CL1553Contig1	CL1Contig10534	CL1Contig1117	CL1Contig1382	CL1Contig1382	CL1Contig1556	CL1Contig15684	CL1Contig7966	CL1Contig8355	CL234Contig10	CL372Contig4	CL449Contig1	CL5665Contig1	CL1Contig4572	CL1Contig19668	CL1Contig2591	CL1Contig16376	CL372Contig4	CL372Contig3	CL124Contig1	CL1Contig5964	CL1Contig12879	CL15621Contig1	CL1Contig21402	CL1Contig16697	CL5346Contig1	CL1Contig4217	CL1409Contig4
CL1Contig7966	193	112	82	266	178	412	456	181	169	50	32	24	94	31	67	23	95	36		ET	1.94625	2.46058	3.69398	2.71792	2.6998	2.6998	3.36854	3.11535	2.38151	2.21589	1.87418	3.74974	3.15627	2.4737	1.19111	2.27474	3.14735	2.83379	3.74974	3.33675	2.46728	3.05681	3.57063	2.77869	3.36567	1.10741	3.29348	2.73805	2.32073
CL1Contig8355	14	17	37	67	92	19	188	211	112	1	5	7	2	15	25	68	46	29		EH	1.99237	2.53916	3.73192	2.75338	2.69873	2.69873	3.35234	3.07852	2.43007	1.68954	2.01542	3.64435	3.24503	2.422	0.619111	2.19402	3.16235	2.82279	3.64435	3.35402	2.31801	2.7617	3.36855	2.61436	3.40012	1.41778	3.20655	2.71891	2.63409
CL234Contig10	88	124	292	119	76	123	84	64	78	34	26	46	37	15	28	32	36	32		WH	1.86864	2.3563	3.50116	2.55059	2.87686	2.87686	3.22328	3.30871	2.08286	1.31493	2.16776	3.49989	3.0885	2.42691	1.89899	2.304	3.13914	2.46749	3.49989	3.37796	2.66646	2.9763	3.66791	2.3546	3.3289	1.03346	3.12549	2.77956	1.10034
CL372Contig4	4858	2782	2338	4165	4088	5034	5458	6407	5076	2606	1198	798	2965	1382	1869	2636	2642	3043
CL449Contig1	925	1113	1790	1748	1422	2186	1443	1633	1249	55	34	57	119	63	46	47	81	67
CL5665Contig1	302	316	200	215	299	287	253	379	275	78	68	59	71	52	75	115	53	89
CL1Contig4572	32	103	151	8	3	3	9	26	16	7	14	15	0	2	1	9	0	6		Result of the ANOVA for the number of reads at the cleavage site
CL1Contig19668	200	173	236	154	121	205	284	169	139	37	32	26	51	22	26	26	48	23			CL1250Contig6_miRNA	CL1553Contig1_miRNA	CL1Contig10534_miRNA	CL1Contig1117_miRNA	CL1Contig1382_miRNA	CL1Contig1382_miRNA_433	CL1Contig1556_miRNA	CL1Contig15684_miRNA	CL1Contig7966_miRNA	CL1Contig8355_miRNA	CL234Contig10_miRNA	CL372Contig4_miRNA	CL449Contig1_miRNA	CL5665Contig1_miRNA	CL1Contig4572_phased	CL1Contig19668_phased	CL1Contig2591_phased	CL1Contig16376_phased	CL372Contig4_phased	CL372Contig3_phased	CL124Contig1_phased	CL1Contig5964_phased	CL1Contig12879_phased	CL15621Contig1_phased	CL1Contig21402_phased	CL1Contig16697_phased	CL5346Contig1_phased	CL1Contig4217_phased	CL1409Contig4_phased
CL1Contig2591	1595	1465	1119	1359	1368	1651	1295	1485	1439	12	13	3	9	8	3	4	10	4		EH	1.28513	2.19083	2.78131	1.78714	2.76024	2.76652	2.60701	2.53185	1.76352	0.958354	1.39715	3.29471	1.84588	1.81411	-2.23299	1.48832	0.778151	2.17571	3.29372	2.34009	1.88875	0.560414	2.66819	1.98762	2.30154	0.46007	2.60653	2.50735	1.70507
CL1Contig16376	349	377	192	573	652	787	957	547	606	85	74	43	214	130	121	66	231	141		ET	1.3359	2.18603	2.67688	1.75161	2.64852	2.65463	2.59711	2.52065	1.63192	1.65255	1.5222	3.44206	1.80222	1.91145	-1.75587	1.48598	0.734707	2.11079	3.40598	2.37774	2.118	0.881151	2.92836	2.04632	2.39613	0.15904	2.64143	2.42278	1.46079
CL372Contig4	4858	2782	2338	4165	4088	5034	5458	6407	5076	2440	1540	1180	2267	1752	1915	2889	2619	2183		WH	1.09292	2.07337	2.59243	1.60331	2.57742	2.58816	2.62564	2.64872	1.52811	0.514689	1.5364	3.13214	1.67591	1.83182	1.05577	1.49611	0.890082	1.81071	3.2156	2.32467	2.24714	0.401373	2.98537	1.73864	2.28557	-4.46598	2.54247	2.34932	-2.23299
CL372Contig3	2851	2202	2168	2466	1881	2487	2280	2196	2045	194	289	168	195	202	266	316	305	141		Pr > F(Modèle)	0.246285	0.547351	0.522415	0.156107	0.521359	0.528087	0.9729	0.559788	0.544509	0.0498591	0.443313	0.189655	0.440245	0.579274	0.510659	0.996523	0.799959	0.131623	0.159273	0.895368	0.00152844	0.0626931	0.0277145	0.0840905	0.458092	0.0975072	0.616024	0.358056	0.160368
CL124Contig1	482	473	438	251	160	224	330	312	245	189	187	156	87	82	65	158	130	110		Significatif	Non	Non	Non	Non	Non	Non	Non	Non	Non	Oui	Non	Non	Non	Non	Non	Non	Non	Non	Non	Non	Oui	Non	Oui	Non	Non	Non	Non	Non	Non
CL1Contig5964	1456	1023	570	416	634	731	934	1382	1147	2	4	2	2	4	6	11	5	8		Pr > F(treatment)	0.246285	0.547351	0.522415	0.156107	0.521359	0.528087	0.9729	0.559788	0.544509	0.0498591	0.443313	0.189655	0.440245	0.579274	0.510659	0.996523	0.799959	0.131623	0.159273	0.895368	0.00152844	0.0626931	0.0277145	0.0840905	0.458092	0.0975072	0.616024	0.358056	0.160368
CL1Contig12879	3683	4853	5643	2101	2190	2772	3646	3406	4148	787	933	1231	559	460	393	1033	573	1030		Significatif	Non	Non	Non	Non	Non	Non	Non	Non	Non	Oui	Non	Non	Non	Non	Non	Non	Non	Non	Non	Non	Oui	Non	Oui	Non	Non	Non	Non	Non	Non
CL15621Contig1	400	228	127	266	478	548	544	815	489	94	53	33	107	78	110	130	107	99
CL1Contig21402	1755	2624	2106	3012	1855	2839	3153	1891	2097	145	235	211	195	230	179	290	313	170
CL1Contig16697	10	9	14	28	16	40	21	10	10	0	0	4	4	6	1	3	1	1			CL1250Contig6_miRNA	CL1553Contig1_miRNA	CL1Contig10534_miRNA	CL1Contig1117_miRNA	CL1Contig1382_miRNA	CL1Contig1382_miRNA_433	CL1Contig1556_miRNA	CL1Contig15684_miRNA	CL1Contig7966_miRNA	CL1Contig8355_miRNA	CL234Contig10_miRNA	CL372Contig4_miRNA	CL449Contig1_miRNA	CL5665Contig1_miRNA	CL1Contig4572_phased	CL1Contig19668_phased	CL1Contig2591_phased	CL1Contig16376_phased	CL372Contig4_phased	CL372Contig3_phased	CL124Contig1_phased	CL1Contig5964_phased	CL1Contig12879_phased	CL15621Contig1_phased	CL1Contig21402_phased	CL1Contig16697_phased	CL5346Contig1_phased	CL1Contig4217_phased	CL1409Contig4_phased
CL5346Contig1	1842	1279	1010	1324	1695	1856	1798	2454	1721	355	378	316	319	424	488	673	426	293		EH	1.28513	2.19083	2.78131	1.78714	2.76024	2.76652	2.60701	2.53185	1.76352	0.958354	1.39715	3.29471	1.84588	1.81411	-2.23299	1.48832	0.778151	2.17571	3.29372	2.34009	1.88875	0.560414	2.66819	1.98762	2.30154	0.46007	2.60653	2.50735	1.70507
CL1Contig4217	508	697	616	487	441	668	671	490	498	222	269	187	422	292	270	197	413	228		ET	1.3359	2.18603	2.67688	1.75161	2.64852	2.65463	2.59711	2.52065	1.63192	1.65255	1.5222	3.44206	1.80222	1.91145	-1.75587	1.48598	0.734707	2.11079	3.40598	2.37774	2.118	0.881151	2.92836	2.04632	2.39613	0.15904	2.64143	2.42278	1.46079
CL1409Contig4	20	25	4	461	172	1007	545	139	121	1	2	0	159	41	20	18	67	20		WH	1.09292	2.07337	2.59243	1.60331	2.57742	2.58816	2.62564	2.64872	1.52811	0.514689	1.5364	3.13214	1.67591	1.83182	1.05577	1.49611	0.890082	1.81071	3.2156	2.32467	2.24714	0.401373	2.98537	1.73864	2.28557	-4.46598	2.54247	2.34932	-2.23299

## Sheet: 4
Supplementary Table 4. Mean of read numbers for redox-related genes targeted by small RNA. The statistical analysis was performed with XLSTAT with an ANOVA followed by the Newman-Keuls test. Values with significantly lower read numbers are shown in blue. Latex was collected from trees of rubber clone PB 260. Abbreviations: HC (healthy control tree), HE (healthy tree treated by ethephon), TE (TPD-…
							Mean of the log value of total read number			Mean of the log value of read number at the cleavage site
Gene	Function	Location on scaffold	Contig name	Type of posttranscriptional regulation	Predicted subcellular localization	At homologous sequence	HC	HE	TE	HC	HE	TE
APx3	Ascorbate peroxidase 3	scaffold0041_1336618	CL1Contig1117	miR535	Chloroplast, Mitochondrion	AT1G77490	2.55059	2.75338	2.71792	1.60331	1.78714	1.75161
Cat1	Catalase 1	scaffold0073_1899485	CL1Contig10534	miRNAn1, in progress	Cytoplasm	AT4G35090	3.50116	3.73192	3.69398	2.59243	2.78131	2.67688
Cat2	Catalase 2	scaffold0198_214396	CL1Contig1382	miRNAn1, in progress	Peroxisome	AT4G35090	2.87686	2.69873	2.6998	2.57742	2.76024	2.64852
Cat2	Catalase 2	scaffold0198_214396	CL1Contig1382	miRNAn2, in progress	Peroxisome	AT4G35090	2.87686	2.69873	2.6998	2.58816	2.76652	2.65463
CuZnSOD2	Cu/Zn superoxide dismutase 2	scaffold0549_93226	CL1553Contig1	miR398b	Chloroplast	AT2G28190	2.3563	2.53916	2.46058	2.07337	2.19083	2.18603
GPx5	Glutathione peroxidase 5	scaffold0959_355995	CL449Contig1	miRNAn3, in progress	Chloroplast	AT2G31570	3.0885	3.24503	3.15627	1.67591	1.84588	1.80222
GR1	Glutathione reductase 1	scaffold0981_160045	CL1Contig15684	miR394	Chloroplast, Cytoplasm	AT3G24170	3.30871	3.07852	3.11535	2.64872	2.53185	2.52065
GR2	Glutathione reductase 2	scaffold0432_673871	CL1Contig1556	miR394	Chloroplast, Cytoplasm	AT3G24170	3.22328	3.35234	3.36854	2.62564	2.60701	2.59711
Grx4C1	Glutaredoxin 4CxxC1	scaffold0091_2290103	CL15621Contig1	phased siRNA n10	Nucleus	AT5G58530	2.3546	2.61436	2.77869	1.73864	1.98762	2.04632
GSTF1	Glutathione S-transferase F1	scaffold0434_14371	CL1Contig12879	phased siRNA n9	Cytoplasm	AT2G30860	3.66791	3.36855	3.57063	2.98537	2.66819	2.92836
MDHAR1	Monodehydroascorbate reductase 1	scaffold3218_2988	CL1Contig7966	miRNAn5, in progress	Chloroplast	AT3G52880	2.08286	2.43007	2.38151	1.52811	1.76352	1.63192
MDHAR2	Monodehydroascorbate reductase 2	scaffold0031_1829426	CL1Contig16376	phased siRNA n4	Cytoplasm	AT3G52880	2.46749	2.82279	2.83379	1.81071	2.17571	2.11079
MDHAR3	Monodehydroascorbate reductase 3	scaffold0764_546000	CL1250Contig6	miRNAn6, in progress	Chloroplast	AT1G63940	1.86864	1.99237	1.94625	1.09292	1.28513	1.3359
Miox2	Myo-inositol oxygenase 2	scaffold1991_26122	CL234Contig10	miRNAn8, in progress	Cytoplasm	AT1G14520	2.16776	2.01542	1.87418	1.5364	1.39715	1.5222
MnSOD1	Mn superoxide dismutase 1	scaffold0387_121763	CL1Contig2591	phased siRNA n3	Mitochondrion	AT3G10920	3.13914	3.16235	3.14735	0.890082	0.778151	0.734707
MSRA2	Methionine sulfoxide reductase A2	scaffold0426_978829	CL372Contig4	miRNAn4, in progress	Chloroplast, Nucleus	AT4G25130	3.49989	3.64435	3.74974	3.2156	3.29372	3.40598
MSRA2	Methionine sulfoxide reductase A2	scaffold0426_978829	CL372Contig4	phased siRNA n5	Chloroplast, Nucleus	AT4G25130	3.49989	3.64435	3.74974	3.13214	3.29471	3.44206
MSRA3	Methionine sulfoxide reductase A3	scaffold0253_168423	CL372Contig3	phased siRNA n6	Nucleus	AT4G25130	3.37796	3.35402	3.33675	2.32467	2.34009	2.37774
Prx2C1	Peroxiredoxin 2-Cys 1	scaffold0583_705071	CL124Contig1	phased siRNA n7	Chloroplast	AT5G06290	2.66646	2.31801	2.46728	2.24714	1.88875	2.118
Prx2E	Peroxiredoxin-2E 1	scaffold0360_1177151	CL1Contig5964	phased siRNA n8	Chloroplast	AT3G52960	2.9763	2.7617	3.05681	0.401373	0.560414	0.881151
Px1	Peroxidase 1	scaffold0591_141879	CL1Contig4572	phased siRNA n1	Cytoplasm	AT4G21960	1.89899	0.619111	1.19111	1.05577	-2.23299	-1.75587
Px4	Peroxidase 4	scaffold0452_857224	CL1Contig19668	phased siRNA n2	-	AT5G40150	2.304	2.19402	2.27474	1.49611	1.48832	1.48598
Px6	Peroxidase 6	scaffold0471_737858	CL1Contig8355	miRNAn9, in progress	Nucleus	AT5G06720	1.31493	1.68954	2.21589	0.514689	0.958354	1.65255
TrxA5	Thioredoxin ACHT5	scaffold0054_2161171	CL1Contig21402	phased siRNA n11	Chloroplast	AT1G08570	3.3289	3.40012	3.36567	2.28557	2.30154	2.39613
TrxF1	Thioredoxin F1	scaffold0868_251302	CL1Contig16697	phased siRNA n12	Chloroplast	AT5G16400	1.03346	1.41778	1.10741	-4.46598	0.46007	0.15904
TrxM3	Thioredoxin M3	scaffold0079_1290430	CL5346Contig1	phased siRNA n13	Chloroplast	AT2G15570	3.12549	3.20655	3.29348	2.54247	2.60653	2.64143
VTC12	GDP-D-mannose pyrophosphorylase 2	scaffold1247_48513	CL1Contig4217	phased siRNA n14 and n15	Cytoplasm	AT2G39770	2.77956	2.71891	2.73805	2.34932	2.50735	2.42278
VTE33	MPBQ/MSBQ methyltransferase 3	scaffold0031_3305736	CL5665Contig1	miRNAn7, in progress	Chloroplast	AT3G63410	2.42691	2.422	2.4737	1.83182	1.81411	1.91145
VTE4	Tocopherol gamma-methyltransferase	scaffold0168_1042895	CL1409Contig4	phased siRNA n16	Chloroplast	AT1G64970	1.10034	2.63409	2.32073	-2.23299	1.70507	1.46079

## Sheet: 5
Supplementary Table 5. Identity of Hevea deduced amino acid sequences from Hevea clone Reyan 7-33-97 genome with Arabidopsis redox-related proteins. The polyphenol oxidase family being absent in Arabidopsis, we used the Populus PPO gene family. This alignment was made by Muscle via Mega 6 44. Amino acid sequence of Arabidopsis actin 1 or Arabidopsis glutamate cysteine ligase was used as outgroup …
Hevea redox-related gene	ID in Hevea Genome	Arabidopsis or Populus homologous	Identity
Respiratory burst oxidase homolog 1	scaffold0702_194727	AT5G51060	0.68
Respiratory burst oxidase homolog 2	scaffold0319_32052	AT1G64060	0.75
Respiratory burst oxidase homolog 3	scaffold0854_385898	AT5G47910	0.74
Respiratory burst oxidase homolog 4	scaffold0169_1468101	AT5G51060	0.68
Respiratory burst oxidase homolog 5	scaffold0170_1831951	AT1G09090	0.68
Respiratory burst oxidase homolog 6	scaffold0272_197338	AT1G19230	0.62
Respiratory burst oxidase homolog 7	scaffold0280_1263879	AT1G64060	0.74
Respiratory burst oxidase homolog 8	scaffold0294_996139	AT5G47910	0.72
Respiratory burst oxidase homolog 9	scaffold1323_154122	AT5G60010	0.58
Polyphenol oxidase 1	scaffold1007_118363	AAU12257	0.71
Polyphenol oxidase 2	scaffold1007_214226	AAU12257	0.74
Polyphenol oxidase 3	scaffold1092_201335	AAU12257	0.73
Polyphenol oxidase 4	scaffold2129_12246	AAU12257	0.69
Polyphenol oxidase 5	scaffold2520_26335	AAU12257	0.73
Polyphenol oxidase 6	scaffold0130_2061154	AAU12257	0.57
Peroxidase 1	scaffold0591_141879	AT4G21960	0.81
Peroxidase 2	scaffold0163_231995	AT3G28200	0.71
Peroxidase 3	scaffold4235_6773	AT1G71695	0.59
Peroxidase 4	scaffold0452_857224	AT5G40150	0.71
Peroxidase 5	scaffold3362_3551	AT1G71695	0.63
Peroxidase 6	scaffold0471_737858	AT5G06720	0.56
Peroxidase 7	scaffold0246_775027	AT2G22420	0.77
Peroxidase 8	scaffold4887_4440	AT5G06720	0.62
Peroxidase 9	scaffold0140_552360	AT1G68850	0.7
Peroxidase 10	scaffold0155_205657	AT3G01190	0.59
Peroxidase 11	scaffold0155_281966	AT3G01190	0.59
Peroxidase 12	scaffold0155_344723	AT3G01190	0.59
Peroxidase 13	scaffold0182_11932	AT2G18980	0.67
Peroxidase 14	scaffold0105_971799	AT1G49570	0.66
Peroxidase 15	scaffold0026_3341822	AT4G25980	0.55
Peroxidase 16	scaffold0029_1102648	AT1G44970	0.7
Peroxidase 17	scaffold0043_2958342	AT5G39580	0.62
Peroxidase 18	scaffold0082_1115112	AT2G41480	0.73
Peroxidase 19	scaffold0096_2278443	AT1G05260	0.73
Peroxidase 20	scaffold0190_752137	AT5G40150	0.6
Peroxidase 21	scaffold0195_290440	AT1G68850	0.74
Peroxidase 22	scaffold0211_1610443	AT5G06720	0.72
Peroxidase 23	scaffold0214_207966	AT1G14550	0.56
Peroxidase 24	scaffold0214_212199	AT1G14550	0.65
Peroxidase 25	scaffold0237_1003923	AT5G14130	0.62
Peroxidase 26	scaffold0310_467929	AT5G67400	0.69
Peroxidase 27	scaffold0320_759832	AT1G05260	0.54
Peroxidase 28	scaffold0343_533647	AT3G01190	0.58
Peroxidase 29	scaffold0362_101275	AT2G35380	0.69
Peroxidase 30	scaffold0387_379958	AT5G05340	0.77
Peroxidase 31	scaffold0389_891110	AT4G33420	0.74
Peroxidase 32	scaffold0398_928421	AT5G66390	0.72
Peroxidase 33	scaffold0423_136258	AT4G16270	0.6
Peroxidase 34	scaffold0443_406417	AT1G14550	0.67
Peroxidase 35	scaffold0465_345194	AT2G41480	0.6
Peroxidase 36	scaffold0566_333588	AT5G51890	0.46
Peroxidase 37	scaffold0566_346415	AT5G51890	0.45
Peroxidase 38	scaffold0571_148084	AT1G30870	0.61
Peroxidase 39	scaffold0582_702911	AT2G39040	0.57
Peroxidase 40	scaffold0624_379491	AT5G51890	0.76
Peroxidase 41	scaffold0656_2985	AT1G71695	0.62
Peroxidase 42	scaffold0765_99564	AT3G01190	0.62
Peroxidase 43	scaffold0795_525270	AT3G01190	0.62
Peroxidase 44	scaffold0802_512065	AT5G19890	0.64
Peroxidase 45	scaffold0827_486120	AT2G34060	0.67
Peroxidase 46	scaffold0917_338014	AT4G21960	0.82
Peroxidase 47	scaffold0929_383356	AT2G37130	0.73
Peroxidase 48	scaffold0976_93116	AT5G05340	0.58
Peroxidase 49	scaffold0998_260430	AT5G05340	0.61
Peroxidase 50	scaffold1022_203666	AT1G71695	0.5
Peroxidase 51	scaffold1022_211912	AT1G71695	0.52
Peroxidase 52	scaffold1022_226285	AT1G71695	0.55
Peroxidase 53	scaffold1037_266472	AT5G42180	0.71
Peroxidase 54	scaffold1044_206818	AT1G14540	0.61
Peroxidase 55	scaffold1044_231678	AT1G14550	0.64
Peroxidase 56	scaffold1044_235043	AT1G14550	0.58
Peroxidase 57	scaffold1092_77465	AT5G05340	0.61
Peroxidase 58	scaffold1109_107683	AT5G47000	0.57
Peroxidase 59	scaffold1169_167923	AT5G05340	0.72
Peroxidase 60	scaffold1277_61805	AT5G06720	0.63
Peroxidase 61	scaffold1280_156204	AT1G49570	0.65
Peroxidase 62	scaffold1286_68984	AT4G33870	0.48
Peroxidase 63	scaffold1299_48856	AT5G05340	0.76
Peroxidase 64	scaffold1429_8956	AT5G39580	0.67
Peroxidase 65	scaffold1616_64744	AT4G11290	0.67
Peroxidase 66	scaffold1680_30288	AT1G14550	0.63
Peroxidase 67	scaffold1680_36395	AT1G14540	0.6
Peroxidase 68	scaffold1762_49473	AT4G17690	0.62
Peroxidase 69	scaffold1954_26748	AT5G05340	0.57
Peroxidase 70	scaffold1954_3377	AT5G05340	0.64
Peroxidase 71	scaffold1954_36654	AT5G05340	0.58
Peroxidase 72	scaffold2194_27900	AT5G42180	0.73
Peroxidase 73	scaffold2268_34879	AT2G18980	0.72
Peroxidase 74	scaffold3102_15464	AT1G71695	0.63
Peroxidase 75	scaffold3102_1604	AT1G71695	0.63
Peroxidase 76	scaffold4887_1091	AT5G06720	0.65
Peroxidase 77	scaffold2783_13984	AT4G33870	0.5
Peroxidase 78	scaffold0010_340125	AT5G05340	0.55
Peroxidase 79	scaffold0010_343778	AT5G05340	0.6
Peroxidase 80	scaffold0024_2563423	AT5G24979	0.69
Peroxidase 81	scaffold0098_1922902	AT4G26010	0.59
Peroxidase 82	scaffold0099_685438	AT5G22410	0.52
Peroxidase 83	scaffold0118_220511	AT1G14550	0.61
Peroxidase 84	scaffold0190_337052	AT1G05260	0.71
Peroxidase 85	scaffold0214_1068856	AT4G11290	0.46
Peroxidase 86	scaffold0214_217188	AT1G14550	0.62
Peroxidase 87	scaffold0214_222918	AT1G14550	0.68
Peroxidase 88	scaffold0270_9473	AT1G14550	0.69
Peroxidase 89	scaffold0290_1185182	AT1G30870	0.52
Peroxidase 90	scaffold0387_346261	AT5G05340	0.62
Peroxidase 91	scaffold0390_824115	AT5G39580	0.62
Peroxidase 92	scaffold0390_841217	AT5G39580	0.64
Peroxidase 93	scaffold0458_441134	AT2G39040	0.56
Peroxidase 94	scaffold0458_446899	AT2G39040	0.56
Peroxidase 95	scaffold0471_723181	AT2G38390	0.56
Peroxidase 96	scaffold0482_25625	AT4G11290	0.45
Peroxidase 97	scaffold0482_32594	AT4G11290	0.45
Peroxidase 98	scaffold0544_709983	AT1G14550	0.68
Peroxidase 99	scaffold0557_542966	AT2G34060	0.66
Peroxidase 100	scaffold0560_339974	AT1G30870	0.52
Peroxidase 101	scaffold0639_662386	AT2G22420	0.76
Peroxidase 102	scaffold0644_522044	AT3G01190	0.61
Peroxidase 103	scaffold0657_633600	AT5G06720	0.58
Peroxidase 104	scaffold0724_255716	AT1G14550	0.7
Peroxidase 105	scaffold0795_506649	AT3G01190	0.62
Peroxidase 106	scaffold0955_127581	AT1G05260	0.47
Peroxidase 107	scaffold0976_86023	AT5G05340	0.58
Peroxidase 108	scaffold1051_220476	AT1G05260	0.5
Peroxidase 109	scaffold1227_74962	AT5G14130	0.53
Peroxidase 110	scaffold1303_785	AT1G05260	0.47
Peroxidase 111	scaffold1445_72002	AT5G42180	0.57
Peroxidase 112	scaffold1577_74753	AT5G66390	0.78
Peroxidase 113	scaffold1616_57331	AT4G11290	0.57
Peroxidase 114	scaffold1621_65474	AT3G01190	0.62
Catalase 1	scaffold0073_1899485	AT4G35090	0.84
Catalase 2	scaffold0198_214396	AT4G35090	0.85
Catalase 3	scaffold0850_174624	AT4G35090	0.88
Catalase 4	scaffold0013_2128108	AT4G35090	0.93
Catalase 5	scaffold0073_1896318	AT4G35090	0.79
Cu/Zn superoxide dismutase 1	scaffold0407_161864	AT5G18100	0.78
Cu/Zn superoxide dismutase 2	scaffold0549_93226	AT2G28190	0.7
Cu/Zn superoxide dismutase 3	scaffold0718_440390	AT1G08830	0.84
Cu/Zn superoxide dismutase 4	scaffold0117_29717	AT1G08830	0.68
Cu/Zn superoxide dismutase 5	scaffold0638_497321	AT1G08830	0.84
Mn superoxide dismutase 1	scaffold0387_121763	AT3G10920	0.77
Mn superoxide dismutase 2	scaffold0427_434785	AT3G10920	0.76
Fe superoxide dismutase 1	scaffold0329_803149	AT5G23310	0.77
Fe superoxide dismutase 2	scaffold0099_680412	AT5G51100	0.78
Ascorbate peroxidase 1	scaffold4727_3605	AT1G07890	0.75
Ascorbate peroxidase 2	scaffold0681_172185	AT1G07890	0.75
Ascorbate peroxidase 3	scaffold0041_1339238	AT1G77490	0.73
Ascorbate peroxidase 4	scaffold3921_6257	AT1G77490	0.76
Ascorbate peroxidase 5	scaffold0050_1276797	AT4G35000	0.73
Ascorbate peroxidase 6	scaffold0029_3307615	AT3G09640	0.78
Ascorbate peroxidase 7	scaffold0140_1007035	AT4G32320	0.78
Ascorbate peroxidase 8	scaffold0276_189863	AT4G35000	0.72
Glutathione Peroxidase 1	scaffold0320_336291	AT2G48150	0.73
Glutathione Peroxidase 2	scaffold0154_1351240	AT2G48150	0.65
Glutathione peroxidase 3	scaffold1121_63863	AT1G63460	0.79
Glutathione peroxidase 4	scaffold0196_285943	AT1G63460	0.78
Glutathione peroxidase 5	scaffold0959_355995	AT2G31570	0.78
Glutathione peroxidase 6	scaffold0196_372488	AT4G11600	0.86
Glutathione peroxidase 7	scaffold0564_591898	AT2G25080	0.78
Glutathione peroxidase 8	scaffold0154_1349660	AT2G48150	0.73
Glutathione peroxidase 9	scaffold0196_362025	AT1G63460	0.76
Glutathione peroxidase 10	scaffold1121_105764	AT4G11600	0.67
Glutathione reductase 1	scaffold0981_160045	AT3G24170	0.8
Glutathione reductase 2	scaffold0432_673871	AT3G24170	0.8
Glutathione reductase 3	scaffold0168_1741285	AT3G54660	0.83
Monodehydroascorbate reductase 1	scaffold3218_2988	AT3G52880	0.75
Monodehydroascorbate reductase 2	scaffold0031_1829426	AT3G52880	0.73
Monodehydroascorbate reductase 3	scaffold0764_546000	AT1G63940	0.77
Monodehydroascorbate reductase 4	scaffold0980_3829	AT3G27820	0.75
Monodehydroascorbate reductase 5	scaffold0021_379549	AT3G27820	0.73
Monodehydroascorbate reductase 6	scaffold1383_12498	AT3G52880	0.73
Dehydroascorbate reductase 1	scaffold0276_83160	AT1G75270	0.75
Dehydroascorbate reductase 2	scaffold0304_978157	AT1G75270	0.71
Dehydroascorbate reductase 3	scaffold0476_167817	AT5G16710	0.66
Methionine sulfoxide reductase A1	scaffold0525_697027	AT5G61640	0.69
Methionine sulfoxide reductase A2	scaffold0426_978829	AT4G25130	0.76
Methionine sulfoxide reductase A3	scaffold0253_168423	AT4G25130	0.72
Methionine sulfoxide reductase A4	scaffold0164_1113953	AT2G18030	0.71
Methionine sulfoxide reductase A5	scaffold0100_1344004	AT2G18030	0.73
Methionine sulfoxide reductase A6	scaffold0814_440082	AT4G25130	0.4
Methionine sulfoxide reductase B1	scaffold1541_45658	AT4G21860	0.77
Methionine sulfoxide reductase B2	scaffold0458_602721	AT4G21860	0.78
Methionine sulfoxide reductase B3	scaffold0305_59993	AT4G04830	0.77
Peroxiredoxin 2-Cys 1	scaffold0583_705071	AT5G06290	0.89
Peroxiredoxin 2-Cys 2	scaffold0005_99542	AT3G11630	0.9
Peroxiredoxin-2F 1	scaffold0139_989815	AT3G06050	0.78
Peroxiredoxin-2B 1	scaffold0198_1471103	AT1G65980	0.79
Peroxiredoxin-2B 2	scaffold0744_327281	AT1G65980	0.8
Peroxiredoxin-2E 1	scaffold0360_1177151	AT3G52960	0.73
Peroxiredoxin Q	scaffold0272_190240	AT3G26060	0.64
Peroxiredoxin-2F 2	scaffold0091_89756	AT3G06050	0.59
Peroxiredoxin PER1	scaffold0789_326461	AT1G48130	0.59
Peroxiredoxin-2E 2	scaffold0840_467898	AT3G52960	0.73
NADPH-dependent thioredoxin reductase 1	scaffold0536_346249	AT4G35460	0.73
NADPH-dependent thioredoxin reductase 2	scaffold0443_30522	AT2G41680	0.74
NADPH-dependent thioredoxin reductase 3	scaffold0965_30248	AT4G35460	0.73
Glutathione S-transferase F1	scaffold0434_14371	AT2G30860	0.7
Glutathione S-transferase F2	scaffold0197_1256978	AT1G02930	0.64
Glutathione S-transferase F3	scaffold0742_546080	AT2G47730	0.43
Glutathione S-transferase F4	scaffold0944_303940	AT3G62760	0.6
Glutathione S-transferase F5	scaffold0786_511709	AT3G03190	0.6
Glutathione S-transferase F6	scaffold0197_1248929	AT3G62760	0.59
Glutathione S-transferase F7	scaffold0197_1252857	AT1G02920	0.52
Glutathione S-transferase F8	scaffold0944_314376	AT1G02930	0.62
Glutathione S-transferase F9	scaffold0093_1239398	AT2G30860	0.62
Glutathione S-transferase L1	scaffold0086_1407649	AT5G02790	0.71
Glutathione S-transferase L2	scaffold0086_1411243	AT5G02790	0.71
Glutathione S-transferase L3	scaffold2112_30802	AT3G55040	0.65
Glutathione S-transferase L5	scaffold0086_1362541	AT3G55040	0.49
Glutathione S-transferase L6	scaffold0029_3170146	AT5G02790	0.71
Glutathione S-transferase L7	scaffold0029_3174883	AT5G02790	0.71
Glutathione S-transferase T1	scaffold0196_425216	AT5G41210	0.66
Glutathione S-transferase T2	scaffold1121_98799	AT5G41210	0.65
Glutathione S-transferase T3	scaffold0196_415323	AT5G41210	0.66
Glutathione S-transferase T4	scaffold0196_461392	AT5G41210	0.74
Glutathione S-transferase TCHQD	scaffold0073_65353	AT1G77290	0.75
Glutathione S-transferase U1	scaffold0062_205328	AT1G74590	0.52
Glutathione S-transferase U2	scaffold2783_15738	AT1G78380	0.57
Glutathione S-transferase U3	scaffold0135_1578719	AT1G78380	0.75
Glutathione S-transferase U4	scaffold0224_135165	AT2G29420	0.48
Glutathione S-transferase U5	scaffold0862_408658	AT1G10370	0.64
Glutathione S-transferase U6	scaffold0397_270313	AT1G10370	0.64
Glutathione S-transferase U7	scaffold0853_295003	AT1G74590	0.47
Glutathione S-transferase U8	scaffold0702_452766	AT1G74590	0.38
Glutathione S-transferase U9	scaffold0620_625772	AT1G78380	0.6
Glutathione S-transferase U10	scaffold0168_1001290	AT3G09270	0.49
Glutathione S-transferase U11	scaffold0702_454607	AT1G74590	0.47
Glutathione S-transferase U12	scaffold1440_110265	AT2G29420	0.5
Glutathione S-transferase U13	scaffold0786_374871	AT1G78380	0.58
Glutathione S-transferase U14	scaffold0804_360885	AT1G78380	0.57
Glutathione S-transferase U15	scaffold0002_4977501	AT1G17180	0.55
Glutathione S-transferase U16	scaffold2783_10602	AT1G17180	0.54
Glutathione S-transferase U17	scaffold2783_21462	AT1G17180	0.55
Glutathione S-transferase U18	scaffold1490_56094	AT2G29420	0.46
Glutathione S-transferase U19	scaffold0228_825182	AT2G29420	0.47
Glutathione S-transferase U20	scaffold1361_88192	AT3G09270	0.5
Glutathione S-transferase U21	scaffold0164_1269093	AT1G17180	0.6
Glutathione S-transferase U22	scaffold0900_335276	AT2G29420	0.47
Glutathione S-transferase U23	scaffold0045_123094	AT2G29420	0.47
Glutathione S-transferase U24	scaffold0045_104588	AT2G29420	0.52
Glutathione S-transferase U25	scaffold0045_117031	AT2G29420	0.54
Glutathione S-transferase U26	scaffold0045_99544	AT2G29420	0.54
Glutathione S-transferase U27	scaffold0781_186092	AT2G29420	0.56
Glutathione S-transferase U28	scaffold0781_193280	AT2G29420	0.56
Glutathione S-transferase U29	scaffold1490_65297	AT2G29420	0.5
Glutathione S-transferase U30	scaffold1497_89241	AT2G29420	0.49
Glutathione S-transferase U31	scaffold0167_1313994	AT3G09270	0.49
Glutathione S-transferase U32	scaffold0168_987292	AT3G09270	0.45
Glutathione S-transferase U33	scaffold1437_100517	AT3G09270	0.58
Glutathione S-transferase U34	scaffold1580_7310	AT2G29420	0.42
Glutathione S-transferase U35	scaffold0009_3643179	AT2G29420	0.56
Glutathione S-transferase U36	scaffold3595_9395	AT2G29420	0.47
Glutathione S-transferase U37	scaffold3068_763	AT2G29420	0.47
Glutathione S-transferase U38	scaffold0781_191932	AT2G29420	0.43
Glutathione S-transferase U39	scaffold0009_723112	AT1G17180	0.68
Glutathione S-transferase U40	scaffold0602_158737	AT1G78380	0.62
Glutathione S-transferase U41	scaffold1318_15398	AT1G78380	0.78
Glutathione S-transferase U42	scaffold1361_114880	AT2G29420	0.47
Glutathione S-transferase U43	scaffold2783_19134	AT1G78380	0.59
Glutathione S-transferase U44	scaffold0228_816921	AT2G29420	0.47
Glutathione S-transferase U45	scaffold1490_59167	AT2G29420	0.5
Glutathione S-transferase U46	scaffold0518_2376	AT1G78380	0.71
Glutathione S-transferase U47	scaffold0730_350153	AT1G17180	0.59
Glutathione S-transferase U48	scaffold0228_813928	AT2G29420	0.48
Glutathione S-transferase U49	scaffold0781_187835	AT2G29420	0.53
Glutathione S-transferase U50	scaffold3068_11275	AT2G29420	0.49
Glutathione S-transferase U51	scaffold0045_132013	AT2G29420	0.49
Glutathione S-transferase U52	scaffold1012_292360	AT2G29420	0.45
Glutathione S-transferase U53	scaffold1361_110681	AT3G09270	0.47
Glutathione S-transferase Z1	scaffold3758_4631	AT2G02390	0.67
Glutathione S-transferase Z2	scaffold0021_953477	AT2G02390	0.56
Glutathione S-transferase Z3	scaffold0167_1158585	AT2G02390	0.52
Glutathione S-transferase M	scaffold0356_53754	AT1G65820	0.77
Glutaredoxin GrxC1	scaffold0388_37595	AT5G63030	0.66
Glutaredoxin GrxC2	scaffold0132_615791	AT5G40370	0.74
Glutaredoxin GrxC3	scaffold0893_145933	AT1G77370	0.73
Glutaredoxin GrxC4	scaffold0398_733626	AT1G77370	0.72
Glutaredoxin GrxC5	scaffold1097_168708	AT5G20500	0.64
Glutaredoxin GrxC6	scaffold1440_108116	AT4G28730	0.68
Glutaredoxin GrxC7	scaffold1012_295953	AT4G28730	0.74
Glutaredoxin GrxC8	scaffold1078_119123	AT5G63030	0.68
Glutaredoxin GrxS1	scaffold0733_502106	AT3G15660	0.7
Glutaredoxin GrxS2	scaffold1428_54601	AT3G15660	0.7
Glutaredoxin GrxS3	scaffold1804_58897	AT4G04950	0.75
Glutaredoxin GrxS4	scaffold0774_521900	AT3G54900	0.71
Glutaredoxin GrxS5	scaffold1206_204025	AT3G54900	0.63
Glutaredoxin GrxS6	scaffold0016_414036	AT2G38270	0.65
Glutaredoxin GrxS7	scaffold0698_472041	AT4G04950	0.73
Glutaredoxin GrxS8	scaffold0698_494984	AT4G04950	0.66
Glutaredoxin ROXY1	scaffold0630_314223	AT1G28480	0.68
Glutaredoxin ROXY2	scaffold0610_362800	AT1G28480	0.66
Glutaredoxin ROXY3	scaffold4986_4172	AT1G28480	0.68
Glutaredoxin ROXY4	scaffold0043_1751365	AT4G33040	0.68
Glutaredoxin ROXY5	scaffold0030_1021503	AT3G62950	0.79
Glutaredoxin ROXY6	scaffold0285_1342301	AT5G18600	0.76
Glutaredoxin ROXY7	scaffold0566_81925	AT5G18600	0.75
Glutaredoxin ROXY8	scaffold0141_29472	AT3G62930	0.6
Glutaredoxin ROXY9	scaffold0141_53607	AT2G30540	0.71
Glutaredoxin ROXY10	scaffold0030_1019117	AT2G30540	0.7
Glutaredoxin ROXY11	scaffold0059_2221955	AT5G14070	0.71
Glutaredoxin ROXY12	scaffold0756_387502	AT5G14070	0.72
Glutaredoxin ROXY13	scaffold0872_214221	AT1G28480	0.7
Glutaredoxin ROXY14	scaffold0578_785213	AT4G33040	0.67
Glutaredoxin ROXY15	scaffold0868_66534	AT5G14070	0.39
Glutaredoxin ROXY16	scaffold0868_66887	AT5G14070	0.4
Glutaredoxin ROXY17	scaffold0177_39348	AT5G14070	0.56
Glutaredoxin ROXY18	scaffold0141_22927	AT3G62930	0.69
Glutaredoxin ROXY19	scaffold0141_51092	AT3G62950	0.78
Glutaredoxin ROXY20	scaffold0030_1051197	AT3G62930	0.65
Glutaredoxin ROXY21	scaffold0107_1124626	AT4G33040	0.68
Glutaredoxin ROXY22	scaffold0566_75262	AT3G21460	0.78
Glutaredoxin ROXY23	scaffold0724_159058	AT5G14070	0.43
Glutaredoxin ROXY24	scaffold0868_66186	AT5G14070	0.54
Glutaredoxin 4CxxC1	scaffold0091_2290103	AT5G58530	0.53
Glutaredoxin 4CxxC2	scaffold1092_15278	AT3G57070	0.51
Glutaredoxin 4CxxC3	scaffold0782_260106	AT1G64500	0.48
Glutaredoxin 4CxxC4	scaffold1311_51628	AT5G03870	0.49
Glutaredoxin 4CxxC5	scaffold0337_234677	AT5G18600	0.76
Glutaredoxin 4CxxC6	scaffold2042_26096	AT4G10630	0.54
Glutaredoxin 4CxxC7	scaffold1045_297620	AT5G06470	0.55
Glutaredoxin 4CxxC8	scaffold0924_296239	AT5G03870	0.49
Glutaredoxin 4CxxC9	scaffold0346_235047	AT5G13810	0.62
Glutaredoxin 4CxxC10	scaffold1159_88219	AT5G06470	0.4
Glutaredoxin 4CxxC11	scaffold1317_29482	AT3G28850	0.5
Necleoredoxin 1	scaffold0866_92082	AT1G60420	0.63
Necleoredoxin 2	scaffold1000_300919	AT1G60420	0.58
Necleoredoxin 3	scaffold0574_591762	AT1G60420	0.65
Necleoredoxin 4	scaffold0198_911190	AT4G31240	0.66
Necleoredoxin 5	scaffold0100_1217867	AT1G60420	0.41
Necleoredoxin 6	scaffold1000_316833	AT1G60420	0.5
Thioredoxin ACHT1	scaffold0794_475278	AT1G08570	0.6
Thioredoxin ACHT2	scaffold0163_936086	AT4G29670	0.63
Thioredoxin ACHT3	scaffold0894_342753	AT4G29670	0.61
Thioredoxin ACHT4	scaffold0776_350933	AT1G08570	0.6
Thioredoxin ACHT5	scaffold0054_2161171	AT1G08570	0.55
Thioredoxin ACHT6	scaffold1735_35575	AT1G08570	0.72
Thioredoxin ACHT7	scaffold0044_2148132	AT1G07700	0.73
Thioredoxin Clot1	scaffold1466_8923	AT5G42850	0.63
Thioredoxin Clot2	scaffold0184_1169979	AT5G42850	0.54
Thioredoxin Clot3	scaffold0184_1159902	AT5G42850	0.51
Thioredoxin CDSP321	scaffold0198_800769	AT1G76080	0.81
Thioredoxin CDSP322	scaffold0587_403656	AT1G76080	0.68
Thioredoxin F1	scaffold0868_251302	AT5G16400	0.78
Thioredoxin F2	scaffold0177_327545	AT5G16400	0.74
Thioredoxin H1	scaffold0052_812663	AT5G39950	0.59
Thioredoxin H2	scaffold0378_800539	AT3G08710	0.68
Thioredoxin H3	scaffold0470_330341	AT3G08710	0.73
Thioredoxin H4	scaffold0893_84684	AT3G51030	0.78
Thioredoxin H5	scaffold0029_1224586	AT3G51030	0.76
Thioredoxin H6	scaffold0008_512244	AT3G51030	0.77
Thioredoxin H7	scaffold0397_321260	AT1G59730	0.48
Thioredoxin H8	scaffold0862_385909	AT1G59730	0.51
Thioredoxin H9	scaffold0280_626884	AT3G51030	0.67
Thioredoxin H10	scaffold0280_523323	AT3G51030	0.65
Thioredoxin H11	scaffold0280_524406	AT3G51030	0.66
Thioredoxin H12	scaffold0280_574382	AT3G51030	0.64
Thioredoxin H13	scaffold0280_576082	AT3G51030	0.65
Thioredoxin H14	scaffold0280_625711	AT3G51030	0.64
Thioredoxin H15	scaffold0280_522117	AT3G51030	0.63
Thioredoxin HCF164	scaffold0253_868182	AT4G37200	0.62
Thioredoxin M1	scaffold1024_219828	AT1G03680	0.54
Thioredoxin M2	scaffold0389_250593	AT1G03680	0.51
Thioredoxin M3	scaffold0079_1290430	AT2G15570	0.77
Thioredoxin M4	scaffold3194_4004	AT3G15360	0.57
Thioredoxin M5	scaffold0091_1390565	AT3G15360	0.69
Thioredoxin M6	scaffold0608_114832	AT3G15360	0.61
Thioredoxin M7	scaffold0389_261616	AT1G03680	0.68
Thioredoxin O	scaffold0032_237207	AT2G35010	0.54
Thioredoxin CxxS11	scaffold0085_2317951	AT1G11530	0.84
Thioredoxin CxxS12	scaffold0683_226073	AT1G11530	0.74
Thioredoxin CxxS13	scaffold0616_558335	AT1G11530	0.64
Thioredoxin WCRKC1	scaffold2423_24886	AT5G06690	0.67
Thioredoxin WCRKC2	scaffold0160_1197841	AT5G04260	0.48
Thioredoxin WCGVC	scaffold0251_1319405	AT3G53220	0.69
Thioredoxin Y1	scaffold0168_67655	AT1G43560	0.62
Thioredoxin Y2	scaffold0318_1135002	AT1G43560	0.59
Thioredoxin Z1	scaffold1019_111525	AT3G06730	0.74
Thioredoxin Z2	scaffold0626_606191	AT3G06730	0.63
L-galactono-1,4-lactone dehydrogenase	scaffold0534_479038	AT3G47930	0.73
Inositol phosphate phosphatase 1	scaffold0295_604670	AT3G02870	0.72
Inositol phosphate phosphatase 2	scaffold0359_724098	AT3G02870	0.77
L-galactose dehydrogenase 1	scaffold1364_78602	AT4G33670	0.83
L-galactose dehydrogenase 2	scaffold1364_29743	AT4G33670	0.84
L-galactose dehydrogenase 3	scaffold0200_1577729	AT4G33670	0.81
L-gulonolactone oxidase 1	scaffold0018_745649	AT5G11540	0.66
L-gulonolactone oxidase 2	scaffold0198_1031155	AT2G46760	0.63
L-gulonolactone oxidase 3	scaffold0026_803351	AT2G46760	0.65
Myo-inositol oxygenase 1	scaffold0178_130651	AT1G14520	0.76
Myo-inositol oxygenase 2	scaffold1991_26122	AT1G14520	0.78
Myo-inositol oxygenase 3	scaffold0137_1767530	AT4G26260	0.76
GDP-L-galactose phosphorylase 1	scaffold0434_787620	AT4G26850	0.7
GDP-L-galactose phosphorylase 2	scaffold0552_511240	AT4G26850	0.71
GDP-L-galactose phosphorylase 3	scaffold3798_4976	AT4G26850	0.65
GDP-mannose pyrophosphorylase 1	scaffold1151_52122	AT2G39770	0.86
GDP-mannose pyrophosphorylase 2	scaffold1247_48513	AT2G39770	0.86
GDP-mannose 3,5-epimerase 1	scaffold0239_876734	AT5G28840	0.91
GDP-mannose 3,5-epimerase 2	scaffold0474_313994	AT5G28840	0.9
Glutamate cysteine ligase 1	scaffold0150_1891643	AT4G23100	0.79
Glutamate cysteine ligase 2	scaffold0103_1153497	AT4G23100	0.79
Glutathione synthetase 1	scaffold0374_904985	AT5G27380	0.71
Glutathione synthetase 2	scaffold0141_969519	AT5G27380	0.71
MPBQ/MSBQ methyltransferase 1	scaffold1284_33738	AT3G63410	0.71
MPBQ/MSBQ methyltransferase 2	scaffold0576_731692	AT3G63410	0.73
MPBQ/MSBQ methyltransferase 3	scaffold0031_3305736	AT3G63410	0.67
Homogentisate phytyltransferase	scaffold0729_135602	AT2G18950	0.54
Tocopherol cyclase	scaffold0432_934578	AT4G32770	0.77
Tocopherol gamma-methyltransferase 1	scaffold0168_1042895	AT1G64970	0.65
Tocopherol gamma-methyltransferase 2	scaffold0834_476951	AT1G64970	0.55
